# Supplementary material for: Epidemiology of foodborne bongkrekic acid poisoning outbreaks in China, 2010 to 2020
Source: PLoS One. 2023 Jan 11;18(1):e0279957. doi: 10.1371/journal.pone.0279957 (PMC9833544; doi:10.1371/journal.pone.0279957)
Supplement: S1 Data — (XLSX) [file pone.0279957.s001.xlsx]

## Sheet: Sheet1
year	month	region	Outbreak settings	Food categories	Implicated foods	Contribution factors	No.cases	No.hospitalizations	No.deaths	dizziness Nausea	Nausea	Vomiting	Abdominal pain	Diarrhea	Chest tightness	Fever (37.0-37.5℃)	Weakness	Irritable	Convulsions	Loss of consciousness
2010	6	South China	household	Homemade fermented corn flour products	ciba	Contaminated ingredient	5	5	2	missing	missing	missing	missing	missing	missing	missing	missing	missing	missing	missing	missing
2010	7	Southwest China	household	Homemade fermented corn flour products	cooked dough	Contaminated ingredient	4	3	2	missing	missing	missing	missing	missing	missing	missing	missing	missing	missing	missing	missing
2011	5	Southwest China	household	Homemade fermented corn flour products	cooked dough	Contaminated ingredient	9	9	2	8	0	9	6	0	0	0	0	0	4	4	0
2011	9	South China	household	Homemade fermented corn flour products	tang-yuan	Contaminated ingredient	2	2	1	missing	missing	missing	missing	missing	missing	missing	missing	missing	missing	missing	missing
2012	7	Southwest China	household	Homemade fermented corn flour products	tang-yuan	Contaminated ingredient	9	9	5	9	7	7	3	3	0	0	2	0	0	0	0
2012	7	East China	household	Tremella	Tremella	stored at improper temperatures	52	52	0	52	52	52	0	0	0	52	52	0	0	23	0
2014	6	Southwest China	household	Homemade fermented corn flour products	fermented corn noodles	Contaminated ingredient	20	20	6	5	4	11	6	1	0	0	4	0	0	6	0
2015	3	Northeast China	household	Homemade fermented corn flour products	fermented corn noodles	Contaminated ingredient	4	4	4	missing	missing	missing	missing	missing	missing	missing	missing	missing	missing	missing	missing
2018	7	East China	household	Auricularia auricula	Wet auricularia auricula	stored at improper temperatures	3	2	1	2	3	3	2	2	0	0	3	1	1	0	0
2018	10	South China	household	Wet rice noodles	Wet rice noodles	stored at improper temperatures	3	3	2	0	0	3	0	2	0	0	0	0	1	0	0
2018	10	South China	street stall	Wet rice noodles	Wet rice noodles	stored at improper temperatures	5	5	3	1	5	5	5	5	0	0	1	0	0	0	0
2018	5	Southwest China	household	Sweet Potato Flour and Corn Flour products (jelly)	Sweet Potato Flour and Corn Flour products (jelly)	stored at improper temperatures	3	3	0	3	0	2	3	3	0	0	3	0	0	0	0
2018	6	Southwest China	household	Homemade fermented corn flour products	tang-yuan	stored at improper temperatures	3	2	2	1	2	3	3	0	1	0	0	0	0	0	0
2019	7	East China	household	Auricularia auricula	Wet auricularia auricula	stored at improper temperatures	1	1	1	0	1	1	0	0	0	0	0	0	0	1	0
2020	10	Northeast China	household	Homemade fermented corn flour products	fermented corn noodles	Contaminated ingredient	9	9	9	0	9	9	9	9	0	0	0	0	0	0	0
2020	7	South China	household	Wet rice noodles	Wet rice noodles	Unknown	1	1	1	0	0		1	1	0	1	1	1	0	1	0
2020	5	South China	household	Auricularia auricula	Wet auricularia auricula	stored at improper temperatures	1	1	1	0	1	1	1	1	0	0	0	0	0	0	0
2020	8	South China	others	Wet rice noodles	Wet rice noodles	stored at improper temperatures	1	1	0	0	1	1	1	1	0	0	0	0	0	1	0
2020	7	South China	Restaurant	Wet rice noodles	Wet rice noodles	stored at improper temperatures	11	7	1	0	1	10	6	9	0	1	0	0	0	3	0

## Sheet: Occurrence of BA
samples	Occurrence of BA	unit
food specimens	3.08	mg/kg
food specimens	3.08	mg/kg
food specimens	330.16	mg/kg
food specimens	1.5	mg/kg
food specimens	0.782	mg/kg
food specimens	0.782	mg/kg
food specimens	0.81	mg/kg
Vomit specimens	3.16	mg/L
Vomit specimens	2.15	μg/kg
Vomit specimens	37.9	μg/kg
Blood sample	782	ug/L
Blood sample	759.36	ug/L
Blood sample	335	ug/L
Blood sample	879	ug/L
Blood sample	847	ug/L
Blood sample	631	ug/L
Blood sample	298	ug/L
Blood sample	25.1	ug/L
Blood sample	12.3	ug/L
Blood sample	7.8	ug/L
Blood sample	12.3	ug/L
Blood sample	7.9	ug/L
Blood sample	5.7	ug/L
Blood sample	5.7	ug/L
Blood sample	9.7	ug/L
Blood sample	92	ug/L
Blood sample	394	ug/L
Blood sample	154	ug/L
Blood sample	137	ug/L
Blood sample	2.59	ug/L
Blood sample	207	ug/L
Blood sample	70	ug/L
Blood sample	138	ug/L
Blood sample	345	ug/L
Blood sample	246	ug/L
Urine sample	4.94	ug/L
Urine sample	18	ug/L
Urine sample	<2.0	ug/L
Urine sample	2.77	ug/L
Urine sample	50.8	ug/L
Urine sample	7.24	ug/L
Urine sample	<2.0	ug/L
